# Supplementary material for: Unveiling Species Diversity Within Early-Diverging Fungi from China VIII: Four New Species in Mortierellaceae (Mortierellomycota)
Source: Microorganisms. 2025 Jun 7;13(6):1330. doi: 10.3390/microorganisms13061330 (PMC12195542; doi:10.3390/microorganisms13061330)
Supplement: Supplementary file 1 [file microorganisms-13-01330-s001.zip]

Archive with 2 entries (2 files):
- Morphological table.pdf
- Mortierellaeace supplementary materials.pdf
